# Supplementary material for: Sakuranetin, a Natural Flavonoid, Promising to Manage Grapevine Diseases
Source: Molecules. 2026 Apr 21;31(8):1368. doi: 10.3390/molecules31081368 (PMC13118415; doi:10.3390/molecules31081368)
Supplement: Supplementary file 1 [file molecules-31-01368-s001.zip]

Archive with 1 entries (1 files):
- molecules-4250340-supplementary.pdf
